# Supplementary material for: Biocompatibility Analysis of Bio-Based and Synthetic Silica Nanoparticles during Early Zebrafish Development
Source: Int J Mol Sci. 2024 May 18;25(10):5530. doi: 10.3390/ijms25105530 (PMC11121961; doi:10.3390/ijms25105530)
Supplement: Supplementary file 1 [file ijms-25-05530-s001.zip]

Archive with 1 entries (1 files):
- ijms-2986500-supplementary.pdf
